# Supplementary material for: Distinct Survival, Growth Lag, and rRNA Degradation Kinetics during Long-Term Starvation for Carbon or Phosphate
Source: mSphere. 2022 Apr 20;7(3):e01006-21. doi: 10.1128/msphere.01006-21 (PMC9241543; doi:10.1128/msphere.01006-21)
Supplement: DATA SET S1 [file msphere.01006-21-sd001.xlsx]

## Sheet: Carbon
*CFU of day 0 is calculated from OD436 with 1 OD unit = 2,5E+8
*numbers appering in the 16S (23S) rRNA columns and the day0 rows are the OD values at the saturation
LC1 gel 31
	time(day)	CFU/ml	CFU/ml Variance	OD436 (M0)	Vol sample(ul)	Vol spike-in (ul)	16S corr	23S corr	selC	SelC corrected to 5% per volume fixed on first starvation point OD	16S rRNA/selC	16S rRNA relative	16S rRNA/CFU	16S rRNA/CFU relative	23S rRNA/SelC	23S rRNA relative	23S rRNA/CFU	23S rRNA/CFU relative
M0*_1	0	104000000		0.415	1250	184	44973150	47544243	47850572	47850572	0.939867	0.945302	9.03718e-09	0.945302	0.993598	0.944979	9.55383e-09	0.944979
M0*_2	0	104000000		0.415	1250	184	32316538	34186213	30817789	30817789	1.04863	1.0547	1.0083e-08	1.0547	1.1093	1.05502	1.06664e-08	1.05502
C4*	4	1370000000	2.83e+16	1.166	1000	415	28176918	37843240	45496801	45496801	0.619316	0.622898	4.52056e-10	0.0472857	0.831778	0.791077	6.07137e-10	0.0600526
C7*	7	937000000	1.06e+16	1.166	1000	413	21260008	25843874	44874056	4.50914e+07	0.471487	0.474214	5.03188e-10	0.0526342	0.573145	0.545099	6.11681e-10	0.060502
C10*	10	518000000	5790000000000000	1.155	1000	410	16659431	17740629	54447860	5.51119e+07	0.302284	0.304032	5.8356e-10	0.0610412	0.321902	0.306151	6.21433e-10	0.0614666
C14*	14	204000000	1610000000000000	1.012	1250	449	13152550	14731715	60884636	7.03428e+07	0.186978	0.188059	9.16559e-10	0.0958734	0.209428	0.19918	1.02661e-09	0.101543
C16*	16	140000000	55100000000000	1.1	1250	488	5304109	6261327	60615292	6.44348e+07	0.0823175	0.0827936	5.87982e-10	0.0615038	0.0971731	0.0924182	6.94093e-10	0.0686535
C21*	21	55500000	6610000000000	1.023	1250	453	2049221	3094506	48612027	5.56677e+07	0.0368116	0.0370245	6.63273e-10	0.0693793	0.0555889	0.0528688	1.0016e-09	0.0990694
C24*	24	49100000	9260000000000	0.99	4000	1404	2241506	3706175	136734001	1.61666e+08	0.0138651	0.0139453	2.82385e-10	0.0295378	0.022925	0.0218032	4.66903e-10	0.0461819
C28*	28	40600000	9260000000000	0.858	4000	1217	2010848	4238190	129588142	1.7676e+08	0.0113762	0.011442	2.80201e-10	0.0293095	0.0239772	0.0228039	5.9057e-10	0.0584139
CFU Original	*This CFU at day 0 shouldn't be used for the rRNA quantification because rRNA is harvested during the exponential growth while this CFU below is measured by plating the culture *after* the starvation
Starvation Period (Day)	CFU/ml	Unbiased Variance		a	b
0	1550000000	4.31e+16		-46000000	1550000000
5	1320000000	1.9e+16		-192000000	2280000000
8	745000000	1.98e+16		-114000000	1650000000
12	291000000	3360000000000000		-43300000	811000000
15	161000000	1020000000000000		-20700000	471000000
20	57600000	22400000000000		-2130000	100000000
24	49100000	9260000000000
LC2 gel 34
	time(day)	CFU/ml	CFU/ml Variance	OD463 (M0)	Vol sample(ul)	Vol spike-in (ul)	16S corr	23S corr	selC	SelC corrected to 5% per volume fixed on first starvation point OD	16S rRNA/SelC	16S rRNA relative	16S rRNA/CFU	16S rRNA/CFU relative	23S rRNA	23S rRNA relative	23S rRNA/CFU	23S rRNA/CFU relative
M0_1	0	96500000		0.386	1000	137	16800000	10592052	1840000	1840000	9.13043	1.28103	9.46159e-08	1.28103	5.75655	1.32271	5.96534e-08	1.32271
M0_2	0	96500000		0.386	1000	137	12300000	7229594	1910000	1910000	6.43979	0.903526	6.67336e-08	0.903526	3.78513	0.869726	3.92241e-08	0.869726
M0_3	0	96500000		0.386	1000	137	13600000	8224144	2340000	2340000	5.81197	0.81544	6.02276e-08	0.81544	3.51459	0.807564	3.64206e-08	0.807564
C1	1	1210000000	1.57e+16	1.914	1000	679	16700000	10411047	6490000	6490000	2.57319	0.361028	2.1266e-09	0.0287927	1.60417	0.368597	1.32576e-09	0.0293964
C2	2	1290000000	1.97e+16	1.401	1000	497	31300000	20943609	7090000	9.68634e+06	3.23136	0.453371	2.50493e-09	0.033915	2.16218	0.496814	1.67611e-09	0.0371648
C3	3	1160000000	1.63e+16	1.404	1000	498	15360360	13618536	9480000	1.29255e+07	1.18837	0.166733	1.02446e-09	0.0138705	1.05361	0.242094	9.08288e-10	0.0201397
C4	4	1310000000	4.84e+16	1.28	1000	454	24856697	14220745	7130000	1.06636e+07	2.33099	0.327046	1.77938e-09	0.0240916	1.33358	0.306423	1.018e-09	0.0225724
C5	5	1250000000	2.4e+16	1.293	1250	573	18974860	11325125	5547193	8.21672e+06	2.3093	0.324003	1.84744e-09	0.025013	1.3783	0.316699	1.10264e-09	0.0244492
C8	8	821000000	1.47e+17	0.981	1250	435	9253946	5388173	5804094	1.13247e+07	0.81715	0.114649	9.95311e-10	0.0134758	0.475791	0.109325	5.79527e-10	0.01285
C11	11	449000000	2450000000000000	1.014	1250	449	15755954	7875618	5258239	9.93971e+06	1.58515	0.222403	3.53041e-09	0.0477992	0.792339	0.182059	1.76467e-09	0.0391286
C14	14	288000000	1040000000000000	0.984	1250	436	9824213	4793928	5714262	1.11238e+07	0.88317	0.123912	3.06656e-09	0.0415191	0.430961	0.0990239	1.49639e-09	0.0331799
CFU Original	*This CFU at day 0 shouldn't be used for the rRNA quantification because rRNA is harvested during the exponential growth while this CFU below is measured by plating the culture *after* the starvation
Starvation Period (Day)	CFU/ml	Unbiased Variance
1	1210000000	1.57e+16
2	1290000000	1.97e+16
3	1160000000	1.63e+16
4	1310000000	4.84e+16
5	1250000000	2.4e+16
8	821000000	1.47e+17
11	449000000	2450000000000000
14	297000000	1040000000000000
LC3 gel 36
	time(day)	CFU/ml	OD463 (C0)	Vol sample(ul)	Vol spike-in (ul)	16S corr	23S corr	selC	16S rRNA/SelC	16S rRNA relative	16S rRNA/CFU	16S rRNA/CFU relative	23S rRNA/SelC	23S rRNA relative	23S rRNA/CFU	23S rRNA/CFU relative
C0_1	0	106000000	0.423	1400	174	64700000	40779561	4620000	14.0043	0.88953	1.32116e-07	0.88953	8.82674	0.759761	8.32712e-08	0.759761
C0_2	0	106000000	0.423	1400	174	52400000	36536421	3450000	15.1884	0.96474	1.43287e-07	0.96474	10.5903	0.911556	9.99082e-08	0.911556
C0_3	0	106000000	0.423	1400	174	76300000	65295830	4230000	18.0378	1.14573	1.70168e-07	1.14573	15.4364	1.32868	1.45626e-07	1.32868
C1	1	1180000000		1100	542	19800000	38461796	8950000	2.21229	0.140521	1.87482e-09	0.012623	4.29741	0.369899	3.64187e-09	0.0332282
C2	2	1290000000		1100	542	62000000	80969450	9890000	6.26896	0.398193	4.85966e-09	0.0327197	8.187	0.704695	6.34651e-09	0.0579052
C4	4	1350000000		1100	542	142320073	121381508	18100000	7.86299	0.499443	5.82444e-09	0.0392155	6.70616	0.577232	4.96753e-09	0.0453234
C7	7	1090000000		1100	542	101920746	71193430	13000000	7.84006	0.497986	7.19271e-09	0.048428	5.47642	0.471382	5.02424e-09	0.0458408
C12	12	570000000		1100	542	45250377	18367761	12648277	3.57759	0.227242	6.27648e-09	0.0422591	1.45219	0.124997	2.54771e-09	0.0232451
C19	19	168000000		1100	542	32267616	13735733	6082382	5.3051	0.33697	3.15779e-08	0.212612	2.25828	0.194381	1.34422e-08	0.122645
C23	23	71700000		1100	542	5938629	3105722	5332556	1.11366	0.0707374	1.55322e-08	0.104577	0.582408	0.0501307	8.12284e-09	0.0741123
C28	28	89000000		1100	542	8039402	4324731	5043477	1.59402	0.101249	1.79103e-08	0.120589	0.85749	0.0738083	9.63472e-09	0.0879066
CFU Original	*This CFU at day 0 shouldn't be used for the rRNA quantification because rRNA is harvested during the exponential growth while this CFU below is measured by plating the culture *after* the starvation
Starvation Period (Day)	CFU/ml	Unbiased Variance		a	b
1	1180000000	2500000000000000		115000000	1060000000
2	1290000000	1.96e+16		-10000000	1310000000
5	1260000000	1.44e+16		-87500000	1700000000
7	1090000000	2.25e+16		-103000000	1810000000
13	468000000	625000000000000		-62700000	1280000000
17	217000000	44400000000000		-24200000	628000000
21	120000000	1.44e+16		-333000	127000000
24	119000000	784000000000000		-7500000	299000000
30	74000000	256000000000000
LC4 gel 38
	time(day)	CFU/ml	OD463 (C0)	Vol sample(ul)	Vol spike-in (ul)	16S corr	23S corr	selC	16S rRNA/SelC	16S rRNA relative	16S rRNA/CFU	16S rRNA/CFU relative	23S rRNA/SelC	23S rRNA relative	23S rRNA/CFU	23S rRNA/CFU relative
C0_1	0	106000000	0.423	1400	169	27800000	27800000	6590000	4.21851	0.831125	3.97973e-08	0.831125	4.21851	0.817453	3.97973e-08	0.817453
C0_2	0	106000000	0.423	1400	169	35600000	34900000	7170000	4.96513	0.978222	4.68409e-08	0.978222	4.8675	0.943212	4.59198e-08	0.943212
C0_3	0	106000000	0.423	1400	169	44600000	47200000	7380000	6.04336	1.19065	5.70128e-08	1.19065	6.39566	1.23934	6.03365e-08	1.23934
C1	1	1180000000		1100	512	8840000	24300000	16100000	0.549068	0.108177	4.65312e-10	0.00971755	1.50932	0.292472	1.27908e-09	0.0262729
C2	2	1290000000		1100	512	24500000	45500000	20400000	1.20098	0.236615	9.30993e-10	0.0194428	2.23039	0.4322	1.72899e-09	0.0355141
C4	4	1290000000		1100	512	33500000	42900000	21100000	1.58768	0.312802	1.23076e-09	0.0257031	2.03318	0.393983	1.5761e-09	0.0323738
C7	7	1090000000		1100	512	34000000	48800000	27700000	1.22744	0.241828	1.12609e-09	0.0235172	1.76173	0.341384	1.61627e-09	0.0331988
C12	12	583000000		1100	512	29600000	32800000	26500000	1.11698	0.220066	1.91592e-09	0.040012	1.23774	0.239845	2.12305e-09	0.0436082
C19	19	163000000		1100	512	11000000	12200000	8910000	1.23457	0.243233	7.57404e-09	0.158176	1.36925	0.265329	8.40029e-09	0.172545
C23	23	-23300000		1100	512	5260000	7110000	11800000	0.445763	0.0878234	-1.91314e-08	-0.39954	0.602542	0.116759	-2.58602e-08	-0.531179
C28	28	80200000		1100	512	3840000	3780000	11300000	0.339823	0.0669514	4.23719e-09	0.0884894	0.334513	0.0648211	4.17099e-09	0.0856738
CFU Original	*This CFU at day 0 shouldn't be used for the rRNA quantification because rRNA is harvested during the exponential growth while this CFU below is measured by plating the culture *after* the starvation
Starvation Period (Day)	CFU/ml	Unbiased Variance		a	b
1	1280000000	8100000000000000		70000000	1210000000
2	1350000000	4.41e+16		-25000000	1400000000
5	1270000000	1e+16		-17500000	1360000000
7	1240000000	8100000000000000		-130000000	2150000000
13	453000000	3.42e+16		-49000000	1090000000
17	257000000	0		-46700000	1050000000
21	70000000	16000000000000		16800000	-284000000
24	121000000	169000000000000		-10100000	363000000
30	60000000	400000000000000

## Sheet: Phosphate
*CFU of day 0 is calculated from OD436 with 1 OD unit = 2,5E+8
*numbers appering in the 16S (23S) rRNA columns and the day0 rows are the OD values at the saturation
LP1 gel 32
	time(day)	CFU/ml	OD463 (M0)	Vol sample(ul)	Vol spike-in (ul)	16S corr	23S corr	selC	SelC adjusted as if same volume ratio of spike-in to sample wasfixed after day one	16S rRNA/SelC	16S rRNA relative	16S rRNA/CFU	16S rRNA/CFU relative	23S rRNA/SelC	23S rRNA relative	23S rRNA/CFU	23S rRNA/CFU relative
M0*_1	0	104000000	0.415	1250	184	37894957	40346397	34563659	34563659	1.09638	1.01742	1.05421e-08	1.01742	1.16731	1.01401	1.12241e-08	1.01401
M0*_2	0	104000000	0.415	1250	184	33205058	35595538	31360142	31360142	1.05883	0.982576	1.01811e-08	0.982576	1.13506	0.985993	1.0914e-08	0.985993
P4*	4	406000000	1.03	1250	457	1856780	1694193	58715706	58715706	0.0316232	0.0293458	7.78897e-11	0.00751716	0.0288542	0.0250648	7.10694e-11	0.00642055
P7*	7	132000000	1.001	1250	444	1246967	1939135	63526456	6.53865e+07	0.0196291	0.0182155	1.48705e-10	0.0143516	0.0296565	0.0257618	2.24671e-10	0.0202972
P10*	10	28000000	1.023	1250	453	209546	461499	75943007	7.66136e+07	0.00275925	0.00256054	9.85448e-11	0.00951058	0.00602372	0.00523264	2.15133e-10	0.0194355
P14*	14	13500000	0.957	1250	424	90631	1190822	69141523	7.45228e+07	0.0013108	0.0012164	9.70966e-11	0.00937082	0.0159793	0.0138808	1.18365e-09	0.106933
P16*	16	10100000	1.034	1250	458	-56389	55473	83921477	8.37382e+07	-0.000671926	-0.000623536	-6.65273e-11	-0.00642057	0.000662457	0.000575458	6.55898e-11	0.00592551
CFU Original	*This CFU at day 0 shouldn't be used for the rRNA quantification because rRNA is harvested during the exponential growth while this CFU below is measured by plating the culture *after* the starvation
Starvation Period (Day)	CFU/ml	Unbiased Variance		a	b
0	753000000	3.75e+16		-86800000	753000000
5	319000000	7300000000000000		-93300000	785000000
8	39200000	35800000000000		-5600000	84000000
12	16800000	5780000000000		-1670000	36800000
15	11800000	999000000000
LP2 gel 35
	time(day)	CFU/ml	OD463 (M0)	Vol sample(ul)	Vol spike-in (ul)	16S corr	23S corr	selC	SelC adjusted as if same volume ratio of spike-in to sample wasfixed after day one	16S rRNA/selC	16S rRNA relative	16S rRNA/CFU	16S rRNA/CFU relative	23S rRNA/SelC	23S rRNA relative	23S rRNA/CFU	23S rRNA/CFU relative
M0_1	0	96500000	0.386	1000	137	11900000	73217368	1730000	1730000	6.87861	1.03006	7.1281e-08	1.03006	42.3222	1.39967	4.38572e-07	1.39967
M0_2	0	96500000	0.386	1000	137	6620000	23379454	1090000	1090000	6.07339	0.909483	6.29367e-08	0.909483	21.449	0.709357	2.2227e-07	0.709357
M0_3	0	96500000	0.386	1000	137	16500000	62771829	2330000	2330000	7.08155	1.06045	7.33839e-08	1.06045	26.9407	0.890976	2.79178e-07	0.890976
P1	1	537000000	2.052	1000	728	3410000	18049808	7960000	7960000	0.428392	0.0641512	7.9775e-10	0.0115281	2.26756	0.0749923	4.22265e-09	0.0134763
P2	2	529000000	1.149	1000	407	2970000	19097415	4960000	8.87194e+06	0.334763	0.0501304	6.32823e-10	0.00914477	2.15256	0.071189	4.06912e-09	0.0129863
P3	3	560000000	1.146	1000	406	897724	6090151	4220000	7.5669e+06	0.118638	0.0177659	2.11854e-10	0.00306145	0.804841	0.0266175	1.43722e-09	0.00458676
P4	4	574000000	1.023	1000	363	1179301	7630356	4820000	9.66656e+06	0.121998	0.0182691	2.1254e-10	0.00307137	0.789356	0.0261054	1.37518e-09	0.0043888
P5	5	414000000	1.029	1250	456	682294	7903834	3948975	7.88063e+06	0.0865786	0.012965	2.09127e-10	0.00302204	1.00294	0.0331691	2.42257e-09	0.00773145
P8	8	60000000	0.606	1250	269	-2553	2815450	3354656	1.13485e+07	-0.000224964	-3.36881e-05	-3.74941e-12	-5.41818e-05	0.248091	0.00820479	4.13485e-09	0.013196
P11	11	30800000	0.624	1250	277	3659	36893	2082955	6.84292e+06	0.000534713	8.00726e-05	1.73608e-11	0.000250877	0.00539141	0.000178303	1.75046e-10	0.000558645
P14	14	33300000	0.684	1250	303	-26364	77908	2582162	7.75501e+06	-0.00339961	-0.000509087	-1.0209e-10	-0.00147528	0.0100462	0.000332244	3.01686e-10	0.000962808
CFU Original	*This CFU at day 0 shouldn't be used for the rRNA quantification because rRNA is harvested during the exponential growth while this CFU below is measured by plating the culture *after* the starvation
Starvation Period (Day)	CFU/ml	Unbiased Variance
1	537000000	3680000000000000
2	529000000	4290000000000000
3	560000000	7520000000000000
4	574000000	5660000000000000
5	414000000	3430000000000000
8	60000000	1320000000000000
9	51200000	288000000000000
11	30800000	100000000000000
14	33300000	6940000000000
24	48700000	1150000000000000
27	35200000	10300000000000
LP3 gel 37
	time(day)	CFU/ml	OD463 (P0)	Vol sample(ul)	Vol spike-in (ul)	16S corr	23S corr	selC	16S rRNA/SelC	16S rRNA relative	16S rRNA/CFU	16S rRNA/CFU relative	23S rRNA/SelC	23S rRNA relative	23S rRNA/CFU	23S rRNA/CFU relative
P0_1	0	83000000	0.332	1400	137	44400000	41263594	2490000	17.8313	0.965694	2.14835e-07	0.965694	16.5717	0.902253	1.99659e-07	0.902253
P0_2	0	83000000	0.332	1400	137	55000000	54147192	2760000	19.9275	1.07922	2.40091e-07	1.07922	19.6185	1.06814	2.36368e-07	1.06814
P0_3	0	83000000	0.332	1400	137	71600000	76778089	4060000	17.6355	0.955087	2.12476e-07	0.955087	18.9109	1.02961	2.27842e-07	1.02961
P1	1	655000000		1100	445	-1720000	1767321	11000000	-0.156364	-0.00846821	-2.38723e-10	-0.00107307	0.160666	0.00874749	2.45291e-10	0.00110846
P2	2	600000000		1100	445	10100000	12036918	11400000	0.885965	0.0479814	1.47661e-09	0.00663742	1.05587	0.0574872	1.75978e-09	0.0079524
P4	4	667000000		1100	445	5450552	7756301	13600000	0.400776	0.0217049	6.00863e-10	0.00270091	0.570316	0.0310511	8.55047e-10	0.00386393
P7	7	353000000		1100	445	3899740	7740540	12500000	0.311979	0.0168959	8.83794e-10	0.00397269	0.619243	0.0337149	1.75423e-09	0.0079273
P12	12	79600000		1100	445	3513585	6560901	13705701	0.256359	0.0138837	3.2206e-09	0.0144767	0.478699	0.0260629	6.0138e-09	0.0271762
P19	19	15000000		1100	445	4900812	6495235	5781643	0.84765	0.0459063	5.651e-08	0.254015	1.12342	0.0611652	7.48949e-08	0.338447
P23	23	10400000		1100	445	4035005	5954825	8316501	0.485181	0.026276	4.6652e-08	0.209703	0.716025	0.0389842	6.88486e-08	0.311124
P28	28	7400000		1100	445	4624282	5249881	5538606	0.834918	0.0452168	1.12827e-07	0.507161	0.94787	0.0516071	1.28091e-07	0.578837
CFU Original	*This CFU at day 0 shouldn't be used for the rRNA quantification because rRNA is harvested during the exponential growth while this CFU below is measured by plating the culture *after* the starvation
Starvation Period (Day)	CFU/ml	Unbiased Variance		a	b
1	655000000	7260000000000000		-55000000	710000000
2	600000000	6000000000000000		33300000	533000000
5	700000000	240000000000000		-174000000	1570000000
7	353000000	4340000000000000		-54600000	735000000
13	25000000	2400000000000		-2000000	51000000
17	17000000	267000000000		-988000	33800000
21	13100000	486000000000		-1350000	41400000
24	9000000	4700000000000		-400000	18600000
30	6600000	0
LP4 gel 39
	time(day)	CFU/ml	OD463 (P0)	Vol sample(ul)	Vol spike-in (ul)	16S corr	23S corr	selC	16S rRNA/SelC	16S rRNA relative	16S rRNA/CFU	16S rRNA/CFU relative	23S rRNA/SelC	23S rRNA relative	23S rRNA/CFU	23S rRNA/CFU relative
P0_1	0	83000000	0.332	1400	185	33661055	38304753	6075982	5.54002	0.855957	6.67472e-08	0.855957	6.30429	0.822665	7.59553e-08	0.822665
P0_2	0	83000000	0.332	1400	185	45885665	54091488	6716688	6.83159	1.05551	8.23083e-08	1.05551	8.0533	1.0509	9.70277e-08	1.0509
P0_3	0	83000000	0.332	1400	185	47220874	57856596	6702441	7.04532	1.08853	8.48834e-08	1.08853	8.63217	1.12644	1.04002e-07	1.12644
P1	1	925000000		1100	454	-238819	2595674	15183684	-0.0157287	-0.00243015	-1.7004e-11	-0.000218056	0.170952	0.022308	1.84812e-10	0.00200169
P2	2	755000000		1100	454	3004221	6630105	16699392	0.1799	0.0277953	2.38278e-10	0.00305565	0.397027	0.0518092	5.25863e-10	0.00569558
P4	4	648000000		1100	454	4132148	7199564	16288399	0.253687	0.0391957	3.91492e-10	0.00502043	0.442006	0.0576786	6.82107e-10	0.00738785
P7	7	218000000		1100	454	1694409	5072274	16890929	0.100315	0.0154991	4.60159e-10	0.00590102	0.300296	0.0391865	1.3775e-09	0.0149196
P12	12	47100000		1100	454	2352139	5215879	16061158	0.146449	0.022627	3.10932e-09	0.0398735	0.324751	0.0423777	6.89493e-09	0.0746784
P19	19	14500000		1100	454	3370450	6318277	6472857	0.520705	0.0804512	3.59107e-08	0.460514	0.976119	0.127377	6.73185e-08	0.729121
P23	23	12700000		1100	454	2129391	4605651	8177002	0.260412	0.0402348	2.05049e-08	0.262952	0.563244	0.0734994	4.435e-08	0.48035
P28	28	12400000		1100	454	1588254	2752598	4443754	0.357413	0.0552218	2.88236e-08	0.36963	0.619431	0.0808313	4.99541e-08	0.541048
CFU Original	*This CFU at day 0 shouldn't be used for the rRNA quantification because rRNA is harvested during the exponential growth while this CFU below is measured by plating the culture *after* the starvation
Starvation Period (Day)	CFU/ml	Unbiased Variance		a	b
1	925000000	2940000000000000		-170000000	1100000000
2	755000000	4860000000000000		-53300000	862000000
5	595000000	960000000000000		-189000000	1540000000
7	218000000	15000000000000		-34100000	456000000
13	13000000	60000000000000		667000	4330000
17	15700000	21600000000000		-592000	25700000
21	13300000	6940000000000		-283000	19300000
24	12500000	54000000000		-16700	12900000
30	12350000	6000000000
